# Supplementary material for: Identifying host regulators and inhibitors of liver stage malaria infection using kinase activity profiles
Source: Nat Commun. 2017 Nov 1;8:1232. doi: 10.1038/s41467-017-01345-2 (PMC5663700; doi:10.1038/s41467-017-01345-2)
Supplement: Supplementary file 4 — Supplementary Data 1 [file 41467_2017_1345_MOESM4_ESM.xlsx]

## Sheet: Supplementary Data 1
Supplementary data 1: Kinases coefficients at alpha values from 0.1-1
												Supplementary Data 1: All kinases assessed using multivariate regression and their predicted coefficients at various alpha values between 0.1 and 1.0. Kinases described in the paper were chosen at alpha=0.8
Row	alpha_0_1	alpha_0_2	alpha_0_3	alpha_0_4	alpha_0_5	alpha_0_6	alpha_0_7	alpha_0_8	alpha_0_9	alpha_1
ABL1	-0.00369291	-0.00188088	0	0	0	0	0	0	0	0
ABL2_ARG	-0.00927141	-0.00772948	-0.00612089	-0.00389754	0	0	0	0	0	0
ACK1	0.00271771	0.000803951	0	0	0	0	0	0	0	0
AKT1	0.0162195	0.0149055	0.0123273	0.0067577	0	0	0	0	0	0
AKT2	0	0	0	0	0	0	0	0	0	0
AKT3	0.0339862	0.0352412	0.0372721	0.0394623	0.0410676	0.0405809	0.038833	0.0299525	0.00645589	0
ALK	0	0	0	0	0	0	0	0	0	0
ALK1_ACVRL1	-0.00682342	-0.00169396	0	0	0	0	0	0	0	0
ALK2_ACVR1	-0.0328403	-0.0321372	-0.0301124	-0.027332	-0.0228808	-0.0185699	-0.0148437	-0.0114116	0	0
ALK4_ACVR1B	0.278178	0.299708	0.325768	0.357975	0.390664	0.424451	0.462992	0.515722	0.570396	0.666541
ALK5_TGFBR1	0.274583	0.282172	0.28851	0.292035	0.278681	0.252874	0.196256	0.0854062	0	0
ARAF	0.00208934	0	0	0	0	0	0	0	0	0
ARK5_NUAK1	0.0149381	0.0141743	0.0127219	0.0105221	0.00653509	0	0	0	0	0
ASK1_MAP3K5	0.0223966	0.0215029	0.01994	0.0176719	0.0137194	0.00587496	0	0	0	0
Aurora_A	0.00874517	0.00717869	0.0049793	0.00249312	0	0	0	0	0	0
Aurora_B	0.0209659	0.020723	0.020237	0.0197704	0.0182536	0.0151183	0.00800147	0	0	0
Aurora_C	0	0	0	0	0	0	0	0	0	0
AXL	0	0	0	0	0	0	0	0	0	0
BLK	-0.0250925	-0.0229522	-0.019776	-0.0154888	-0.0104024	-0.0026854	0	0	0	0
BMX_ETK	-0.0486457	-0.0506964	-0.0527085	-0.0549265	-0.0583938	-0.0621359	-0.0653613	-0.0684469	-0.071691	0
BRAF	0	0	0	0	0	0	0	0	0	0
BRK	-0.0168604	-0.0145204	-0.0122959	-0.00904411	-0.00482465	0	0	0	0	0
BRSK1	0.00530347	0.00266606	0	0	0	0	0	0	0	0
BRSK2	0.00589817	0.00344131	0.00069059	0	0	0	0	0	0	0
BTK	-0.0424217	-0.0437316	-0.0448409	-0.0460071	-0.0480387	-0.050192	-0.0504771	-0.049287	-0.0485826	-0.073451
c_Kit	0.0155789	0.0141344	0.0115765	0.00777909	0.00298485	0	0	0	0	0
c_MER	0.0199004	0.0196545	0.0193995	0.0191302	0.0183836	0.0153555	0.00800195	0	0	0
c_MET	0.024782	0.0253458	0.0260527	0.0270186	0.0280744	0.0293783	0.0282529	0.0280291	0.0156179	0
c_SRC	0.0258256	0.026504	0.0272467	0.027999	0.0292953	0.0315637	0.0329872	0.0336982	0.0381089	0
CAMK1a	-0.0164839	-0.0127959	-0.0074823	-0.000132856	0	0	0	0	0	0
CAMK1b	0.0284739	0.0294218	0.0320186	0.0350521	0.0387511	0.0438236	0.053624	0.0670084	0.0898195	0.142432
CAMK1d	0.0109494	0.00849216	0.0059222	0.00226105	0	0	0	0	0	0
CAMK1g	0.0160706	0.0148567	0.0142287	0.0129979	0.0114742	0.00815935	0	0	0	0
CAMK2a	0	0	0	0	0	0	0	0	0	0
CAMK2b	0.00144376	0	0	0	0	0	0	0	0	0
CAMK2d	0.00604952	0.00425769	0.00242849	0.00017761	0	0	0	0	0	0
CAMK2g	-0.0243509	-0.0228018	-0.0201871	-0.0165456	-0.0117326	-0.00408266	0	0	0	0
CAMK4	0.0122943	0.00631807	0	0	0	0	0	0	0	0
CAMKK1	0.00904571	0.00621602	0.00249117	0	0	0	0	0	0	0
CAMKK2	0.0350155	0.0364286	0.0380294	0.0401669	0.0414381	0.0422996	0.0427908	0.0473126	0.0476029	0.0463175
CDK1_cyclin_A	0.00135002	0	0	0	0	0	0	0	0	0
CDK1_cyclin_B	-0.0139974	-0.012104	-0.00958166	-0.00585689	-0.00144396	0	0	0	0	0
CDK2_cyclin_A	-0.0116018	-0.0100582	-0.00763299	-0.0039151	0	0	0	0	0	0
CDK2_cyclin_E	-0.0036228	0	0	0	0	0	0	0	0	0
CDK3_cyclin_E	0	0	0	0	0	0	0	0	0	0
CDK4_cyclin_D1	-0.0306893	-0.0300681	-0.0290015	-0.0269815	-0.0233015	-0.0168168	-0.0029954	0	0	0
CDK4_cyclin_D3	-0.00568513	-0.00315008	0	0	0	0	0	0	0	0
CDK5_p25	0	0	0	0	0	0	0	0	0	0
CDK5_p35	0	0	0	0	0	0	0	0	0	0
CDK6_cyclin_D1	0.00682052	0.00377388	0.000138017	0	0	0	0	0	0	0
CDK6_cyclin_D3	-0.00436844	-0.00165061	0	0	0	0	0	0	0	0
CDK7_cyclin_H	0.0238227	0.0227388	0.0194869	0.0141654	0.00602521	0	0	0	0	0
CDK9_cyclin_K	-0.0111426	-0.0071377	-0.00170952	0	0	0	0	0	0	0
CDK9_cyclin_T1	-0.0151504	-0.0122791	-0.00852426	-0.0027932	0	0	0	0	0	0
CHK1	0.016871	0.0153942	0.0127499	0.00942355	0.00367637	0	0	0	0	0
CHK2	0.0201994	0.0182774	0.0157354	0.0124004	0.00697772	0	0	0	0	0
CK1a1	-0.0250258	-0.0186845	-0.0116976	-0.00324261	0	0	0	0	0	0
CK1d	-0.0343244	-0.0338345	-0.0341067	-0.0341174	-0.0304673	-0.0227793	-0.0149407	-0.00342324	0	0
CK1epsilon	-0.0179113	-0.0132006	-0.007451	0	0	0	0	0	0	0
CK1g1	-0.0327316	-0.0331602	-0.0350659	-0.0367181	-0.0396991	-0.0454152	-0.0545973	-0.0630791	-0.0773498	0
CK1g2	-0.0487529	-0.0473745	-0.0458473	-0.0432072	-0.0382536	-0.034208	-0.0299262	-0.0236857	0	0
CK1g3	-0.0165373	-0.0159224	-0.0157597	-0.0151957	-0.0133769	-0.00862058	-0.00342083	0	0	0
CK2a	-0.0011766	0	0	0	0	0	0	0	0	0
CK2a2	-0.0222212	-0.0187256	-0.0142437	-0.00831408	0	0	0	0	0	0
CLK1	-0.0158131	-0.0143022	-0.0122935	-0.00902815	-0.00342208	0	0	0	0	0
CLK2	0.0156148	0.0137075	0.0105718	0.00675507	0.00171997	0	0	0	0	0
CLK3	-0.0259927	-0.0239722	-0.0224684	-0.0205623	-0.0171705	-0.010358	0	0	0	0
CLK4	0.00397172	0	0	0	0	0	0	0	0	0
COT1_MAP3K8	0.108607	0.114195	0.120927	0.127683	0.130813	0.128669	0.122813	0.102075	0.0509645	0
CSK	0.0440599	0.0468065	0.0497581	0.0532406	0.0572882	0.0611907	0.0634764	0.0602847	0.0505967	0.034467
CTK_MATK	0.00550014	0.00466414	0.00358517	0.00193287	0.000147995	0	0	0	0	0
DAPK1	0.0147091	0.0140626	0.0140397	0.013547	0.0113621	0.00703113	0.00105727	0	0	0
DAPK2	0	0	0	0	0	0	0	0	0	0
DCAMKL2	0.0355991	0.0355148	0.0351678	0.0337167	0.0321415	0.0308904	0.0246911	0.00612116	0	0
DDR2	0.00622343	0.00306874	0	0	0	0	0	0	0	0
DMPK	-0.0166147	-0.0123784	-0.006129	0	0	0	0	0	0	0
DRAK1_STK17A	0.0116391	0.00956495	0.00696052	0.00365252	0	0	0	0	0	0
DYRK1_DYRK1A	0.00495343	0.00228136	0	0	0	0	0	0	0	0
DYRK1B	0.00370197	0.000565411	0	0	0	0	0	0	0	0
DYRK2	0.0254333	0.0251911	0.0243202	0.0233562	0.0203951	0.0138373	0.00542892	0	0	0
DYRK3	0.0018375	0	0	0	0	0	0	0	0	0
DYRK4	-0.353615	-0.364015	-0.372189	-0.379721	-0.39808	-0.414845	-0.416574	-0.405806	-0.323192	0
EGFR	-0.0385847	-0.0404244	-0.0424926	-0.0439843	-0.0450187	-0.0456103	-0.046136	-0.0405814	-0.0238319	0
EPHA1	0.0220012	0.0202087	0.0172847	0.0127659	0.00664256	0	0	0	0	0
EPHA2	0	0	0	0	0	0	0	0	0	0
EPHA3	0	0	0	0	0	0	0	0	0	0
EPHA4	0.000654604	0	0	0	0	0	0	0	0	0
EPHA5	-0.000139393	0	0	0	0	0	0	0	0	0
EPHA6	0.0129015	0.0113976	0.00932364	0.00611038	0.00253655	0	0	0	0	0
EPHA7	-0.0144781	-0.0105229	-0.00488362	0	0	0	0	0	0	0
EPHA8	-0.0105065	-0.00913783	-0.00753715	-0.00511406	-0.000197381	0	0	0	0	0
EPHB1	-0.0198265	-0.0195562	-0.0195494	-0.0192841	-0.0175031	-0.0113002	-0.00143533	0	0	0
EPHB2	-0.00945828	-0.00748402	-0.00528408	-0.00273952	0	0	0	0	0	0
EPHB3	0.00444074	0	0	0	0	0	0	0	0	0
EPHB4	-0.0374784	-0.0392148	-0.0412467	-0.0438485	-0.0465206	-0.0459681	-0.0453294	-0.0388966	-0.0189327	0
ERBB2_HER2	-0.0621016	-0.0660454	-0.0700141	-0.0735997	-0.077444	-0.0821075	-0.0902786	-0.0990476	-0.128136	-0.170193
ERBB4_HER4	-0.0282938	-0.028213	-0.0279076	-0.0268841	-0.026118	-0.0258101	-0.024017	-0.0188363	-0.00500787	0
ERK1	-0.00686569	-0.0039834	-0.00157336	0	0	0	0	0	0	0
ERK2_MAPK1	0.0617522	0.0620023	0.060723	0.0587633	0.0550247	0.048356	0.0379609	0.0136756	0	0
FAK_PTK2	0.0144748	0.0131441	0.0106315	0.00627108	0	0	0	0	0	0
FER	-0.0117537	-0.0093268	-0.0059598	-0.000714746	0	0	0	0	0	0
FES_FPS	-0.00706089	-0.00331297	0	0	0	0	0	0	0	0
FGFR1	0	0	0	0	0	0	0	0	0	0
FGFR2	0.00242076	0	0	0	0	0	0	0	0	0
FGFR3	0.0169883	0.0159156	0.0146431	0.0128524	0.0107277	0.00586365	0	0	0	0
FGFR4	0.0182947	0.0160458	0.0143332	0.0116214	0.0104812	0.0100456	0.00826436	0.00187233	0.002774	0.00182911
FGR	0.0193509	0.0188519	0.0183119	0.017896	0.0172538	0.0158855	0.0122474	0.00416702	0	0
FLT1_VEGFR1	0.02686	0.0261955	0.025929	0.025826	0.0266552	0.0289331	0.0328406	0.0362902	0.0408554	0.0573174
FLT3	0.0429918	0.0454351	0.0489169	0.0536807	0.0595516	0.0671527	0.0758563	0.0832237	0.0839545	0.0610308
FLT4_VEGFR3	0.0176691	0.0161417	0.0143913	0.0125833	0.0101397	0.00658254	9.73356e-05	0	0	0
FMS	-0.0190169	-0.0193306	-0.0195874	-0.019899	-0.0194023	-0.0179443	-0.015397	-0.00267802	0	0
FRK_PTK5	0.0273317	0.02666	0.0260598	0.0250623	0.0233009	0.0224104	0.0213382	0.0210759	0.0242398	0.0193134
FYN	0.0170678	0.01597	0.0147601	0.0132372	0.0111451	0.00849519	0.00369211	0	0	0
GCK_MAP4K2	0	0	0	0	0	0	0	0	0	0
GRK2	0.0242349	0.0217936	0.0175702	0.0102836	0	0	0	0	0	0
GRK3	0.0541775	0.0494209	0.0439327	0.0357389	0.0256749	0.00594015	0	0	0	0
GRK4	0.0267138	0.0242629	0.0214907	0.0177586	0.0134317	0.00719002	0	0	0	0
GRK5	0	0	0	0	0	0	0	0	0	0
GRK6	0.0122367	0.0103674	0.00765331	0.00400844	0	0	0	0	0	0
GRK7	0.0196264	0.0182562	0.0166171	0.0146183	0.0122849	0.00939578	0.0043812	0	0	0
GSK3a	-0.00157431	0	0	0	0	0	0	0	0	0
GSK3b	-0.00965753	-0.00657713	-0.00211484	0	0	0	0	0	0	0
Haspin	0.0153941	0.0143289	0.012118	0.00897409	0.00364595	0	0	0	0	0
HCK	0.0281988	0.0290536	0.0301351	0.0316763	0.0333586	0.0343006	0.0346425	0.0310338	0.0287822	0
HGK_MAP4K4	0.00585029	0.00327753	0	0	0	0	0	0	0	0
HIPK1	0.125624	0.125149	0.124019	0.122258	0.124331	0.12173	0.104359	0.0773937	0	0
HIPK2	-0.199298	-0.212151	-0.22516	-0.240366	-0.25654	-0.276888	-0.297376	-0.328402	-0.33076	-0.0982086
HIPK3	-0.104629	-0.111561	-0.119516	-0.129231	-0.142269	-0.15628	-0.172092	-0.181422	-0.171235	-0.315281
HIPK4	-0.00579837	-5.22988e-05	0	0	0	0	0	0	0	0
IGF1R	0	0	0	0	0	0	0	0	0	0
IKKa_CHUK	0	0	0	0	0	0	0	0	0	0
IKKb_IKBKB	0.124224	0.130542	0.137673	0.145946	0.15746	0.174456	0.194314	0.214975	0.249875	0.271864
IKKe_IKBKE	0	0	0	0	0	0	0	0	0	0
IR	0	0	0	0	0	0	0	0	0	0
IRAK1	0.0161599	0.015983	0.0155606	0.0150768	0.0148085	0.0134904	0.0114605	0.00791787	0	0
IRAK4	0.0229721	0.0220865	0.0211741	0.0203959	0.0197107	0.0190135	0.0186763	0.0154207	0	0
IRR_INSRR	-0.00347652	0	0	0	0	0	0	0	0	0
ITK	-0.0326011	-0.0313945	-0.0294943	-0.0267182	-0.0229138	-0.0167656	-0.00239994	0	0	0
JAK1	0.000830137	3.86254e-05	0	0	0	0	0	0	0	0
JAK2	0	0	0	0	0	0	0	0	0	0
JAK3	-0.0437641	-0.0450361	-0.046131	-0.0472831	-0.0483405	-0.0489381	-0.0483022	-0.049042	-0.055561	-0.0984875
JNK1	-0.0201007	-0.0190585	-0.018708	-0.0168525	-0.014978	-0.0169063	-0.0179757	-0.0150326	-0.00817088	0
JNK2	0.00231491	0	0	0	0	0	0	0	0	0
JNK3	0.046317	0.0412364	0.0346007	0.0244147	0.00943931	0	0	0	0	0
KDR_VEGFR2	0.0193574	0.0187347	0.0185729	0.0183753	0.0192009	0.0210122	0.0252553	0.0268396	0.0275271	0
KHS_MAP4K5	0.0205314	0.0210177	0.0212718	0.0209038	0.019581	0.0172993	0.0136963	0.00942553	0	0
LCK	0.0150984	0.0133393	0.0104806	0.00662667	0.00131179	0	0	0	0	0
LIMK1	-0.00255745	0	0	0	0	0	0	0	0	0
LKB1	0.0022204	0	0	0	0	0	0	0	0	0
LOK_STK10	-0.000485768	0	0	0	0	0	0	0	0	0
LRRK2	0.00801784	0.00621297	0.00354768	0.00031343	0	0	0	0	0	0
LYN	0.0143479	0.0131876	0.0117035	0.00986944	0.00747854	0.00373625	0	0	0	0
LYN_B	0.0187509	0.0174224	0.0153308	0.0123103	0.0078809	0.00131808	0	0	0	0
MAPKAPK2	0.0524032	0.0513732	0.0504433	0.0489109	0.0470768	0.044728	0.0381626	0.0166527	0	0
MAPKAPK3	-0.0276325	-0.0201926	-0.0115048	0	0	0	0	0	0	0
MAPKAPK5_PRAK	-0.0353161	-0.0294586	-0.0215216	-0.0117498	0	0	0	0	0	0
MARK1	0.00707112	0.00514151	0.00236841	0	0	0	0	0	0	0
MARK2_PAR_1Ba	0.0256399	0.027013	0.0285188	0.030059	0.0309121	0.0309557	0.0316342	0.0317642	0.0204204	0
MARK3	0.0370837	0.0393893	0.0420508	0.0455816	0.0497903	0.0548418	0.0605374	0.0702683	0.0939252	0.275315
MARK4	0.0455535	0.0495696	0.0544335	0.0607947	0.0685542	0.0781154	0.0918659	0.116207	0.159033	0.194328
MEK1	0.00769087	0.00592807	0.00443755	0.0025554	0.000366395	0	0	0	0	0
MEK2	0	0	0	0	0	0	0	0	0	0
MEKK2	-0.0452352	-0.0475219	-0.050503	-0.0539315	-0.0578491	-0.0642033	-0.0734594	-0.0871968	-0.111093	-0.0736653
MEKK3	-0.017605	-0.0160228	-0.0142894	-0.0117319	-0.00789079	-0.00382799	0	0	0	0
MELK	0.0137814	0.0109028	0.00670068	0.00099165	0	0	0	0	0	0
MINK_MINK1	-0.00400463	-0.00155203	0	0	0	0	0	0	0	0
MKK6	0.00302602	1.18685e-05	0	0	0	0	0	0	0	0
MLCK_MYLK	0.010119	0.00820708	0.00579694	0.00271715	0	0	0	0	0	0
MLCK2_MYLK2	0.0279974	0.0285449	0.0295286	0.0308542	0.0321538	0.0346428	0.0364646	0.035172	0.018929	0
MLK1_MAP3K9	-0.00280991	-0.00154834	0	0	0	0	0	0	0	0
MLK2_MAP3K10	-0.0394386	-0.0407363	-0.0422662	-0.043752	-0.0456955	-0.0495255	-0.0558759	-0.0670103	-0.0886901	-0.310078
MLK3_MAP3K11	-0.0127463	-0.0122232	-0.0111768	-0.00930961	-0.00722148	-0.00296074	0	0	0	0
MNK1	-0.00407515	-0.000194766	0	0	0	0	0	0	0	0
MNK2	-0.00601114	-0.00196722	0	0	0	0	0	0	0	0
MRCKa_CDC42BPA	-0.00345126	0	0	0	0	0	0	0	0	0
MRCKb_CDC42BPB	0.0106842	0.00474116	0	0	0	0	0	0	0	0
MSK1_RPS6KA5	0.00978126	0.00830901	0.00574191	0.00170453	0	0	0	0	0	0
MSK2_RPS6KA4	-0.0138985	-0.0114464	-0.00868931	-0.00531206	-0.00223288	0	0	0	0	0
MSSK1_STK23	0.0280318	0.0247355	0.0208147	0.0160996	0.00878766	0	0	0	0	0
MST1_STK4	-0.00554173	-0.00320302	-0.000230069	0	0	0	0	0	0	0
MST2_STK3	-0.0182226	-0.0177253	-0.0169639	-0.0158358	-0.0144762	-0.0111365	-0.00648844	0	0	0
MST3_STK24	0.00423607	0.00153908	0	0	0	0	0	0	0	0
MST4	-0.0235267	-0.0227125	-0.0218235	-0.0203937	-0.0168404	-0.0110054	-0.00388766	0	0	0
MUSK	-0.01091	-0.00790394	-0.00420329	0	0	0	0	0	0	0
MYO3b	0	0	0	0	0	0	0	0	0	0
NEK1	0.0115075	0.0102654	0.00855086	0.00668264	0.00499956	0	0	0	0	0
NEK11	0.0385206	0.0418749	0.0462877	0.050764	0.0554477	0.0610114	0.0725888	0.0963161	0.125591	0.0232946
NEK2	0.00262087	0	0	0	0	0	0	0	0	0
NEK3	-0.0373955	-0.0374506	-0.0379319	-0.0380357	-0.038512	-0.0361848	-0.033297	-0.0330119	-0.0123938	0
NEK4	-0.0258112	-0.0244996	-0.0225042	-0.0190173	-0.0136319	-0.0053744	0	0	0	0
NEK6	0	0	0	0	0	0	0	0	0	0
NEK7	0.163653	0.171033	0.177277	0.182552	0.187268	0.187248	0.182637	0.183527	0.103625	0
NEK9	0	0	0	0	0	0	0	0	0	0
NIK_MAP3K14	0.0381806	0.0386147	0.0403842	0.0418812	0.04255	0.0435965	0.0484103	0.0615028	0.0657746	0.0695802
NLK	-0.00890376	-0.00552174	-0.0021612	0	0	0	0	0	0	0
OSR1_OXSR1	-0.028116	-0.024335	-0.0197166	-0.0145251	-0.00589937	0	0	0	0	0
P38a_MAPK14	0.0207357	0.0173746	0.0147043	0.0103402	0.00309867	0	0	0	0	0
P38b_MAPK11	-0.0787824	-0.081093	-0.0805073	-0.081442	-0.0842202	-0.0859472	-0.0885306	-0.0953358	-0.109691	-0.0713493
P38d_MAPK13	0.107641	0.0949976	0.0775579	0.0538428	0.0230962	0	0	0	0	0
P38g	0.141636	0.133239	0.12056	0.105659	0.0915522	0.0757363	0.0436189	0	0	0
p70S6K_RPS6KB1	0.00887013	0.00684921	0.00393108	0	0	0	0	0	0	0
p70S6Kb_RPS6KB2	0	0	0	0	0	0	0	0	0	0
PAK1	-0.00405126	-0.00035098	0	0	0	0	0	0	0	0
PAK2	0.00905974	0.00647731	0.00325429	0	0	0	0	0	0	0
PAK3	0	0	0	0	0	0	0	0	0	0
PAK4	-0.0347667	-0.0342983	-0.0338386	-0.0326022	-0.0293944	-0.0248219	-0.0179062	-0.00287777	0	0
PAK5	-0.0153965	-0.0135526	-0.0112115	-0.00754542	-0.000588761	0	0	0	0	0
PAK6	0	0	0	0	0	0	0	0	0	0
PASK	0.0013596	0	0	0	0	0	0	0	0	0
PBK_TOPK	0.0455762	0.0457412	0.0467671	0.0485855	0.050387	0.0537294	0.0606691	0.0712218	0.0816164	0
PDGFRa	-0.0109889	-0.01006	-0.00898755	-0.00789798	-0.00609688	-0.00254276	0	0	0	0
PDGFRb	-0.00995043	-0.00847982	-0.00575113	-0.00191819	0	0	0	0	0	0
PDK1_PDPK1	-0.00765766	-0.00348792	0	0	0	0	0	0	0	0
PHKg1	0.0170046	0.0159716	0.0146411	0.0130646	0.0103715	0.00706055	0.0019591	0	0	0
PHKg2	-0.00774032	-0.00430853	-0.000148518	0	0	0	0	0	0	0
PIM1	0.0256413	0.0249132	0.0240735	0.0230242	0.0196161	0.0141276	0.00786113	0	0	0
PIM2	0.0340136	0.035262	0.0376142	0.0407226	0.0425024	0.0441691	0.0465526	0.0466396	0.0385922	0
PIM3	0.0102824	0.00794029	0.0051693	0.00168824	0	0	0	0	0	0
PKA	0.00561862	0.00337453	0	0	0	0	0	0	0	0
PKAcg	0	0	0	0	0	0	0	0	0	0
PKCa	0	0	0	0	0	0	0	0	0	0
PKCb1	0.000238511	0	0	0	0	0	0	0	0	0
PKCb2	-0.00223218	0	0	0	0	0	0	0	0	0
PKCd	0	0	0	0	0	0	0	0	0	0
PKCepsilon	-0.0257015	-0.0264279	-0.0273559	-0.0279271	-0.0275028	-0.0247755	-0.0163582	0	0	0
PKCeta	-0.0155761	-0.0134686	-0.0113021	-0.00852627	-0.00406226	0	0	0	0	0
PKCg	0.0186711	0.0185198	0.0187075	0.0188217	0.018438	0.0155995	0.0112921	0.000747085	0	0
PKCiota	0.028125	0.0264619	0.0243735	0.0208136	0.0169798	0.0103515	0.00120854	0	0	0
PKCmu_PRKD1	0	0	0	0	0	0	0	0	0	0
PKCnu_PRKD3	0.00966655	0.00784668	0.00471639	0.000807069	0	0	0	0	0	0
PKCtheta	0	0	0	0	0	0	0	0	0	0
PKCzeta	0.103706	0.110137	0.117396	0.126307	0.138575	0.152045	0.161674	0.167965	0.186182	0.24488
PKD2_PRKD2	0.00217754	0	0	0	0	0	0	0	0	0
PKG1a	0.00305838	0	0	0	0	0	0	0	0	0
PKG1b	0	0	0	0	0	0	0	0	0	0
PKG2_PRKG2	-0.0139788	-0.0125407	-0.0108652	-0.00865021	-0.00736076	-0.00475075	0	0	0	0
PKN1_PRK1	0.0216756	0.0217054	0.0211353	0.0196961	0.01658	0.0112607	0.00168299	0	0	0
PKN2_PRK2	0.0283483	0.0289034	0.0296926	0.0310255	0.0323355	0.0335517	0.0352626	0.0329906	0.0256846	0.0316871
PLK1	0.0195822	0.0162618	0.0124399	0.00801558	0.000763634	0	0	0	0	0
PLK2	-0.0170379	-0.00413322	0	0	0	0	0	0	0	0
PLK3	0.0244258	0.0214195	0.0182553	0.0148128	0.0103383	0.00445053	0	0	0	0
PRKX	0	0	0	0	0	0	0	0	0	0
PYK2	-0.00641036	-0.00266913	0	0	0	0	0	0	0	0
RAF1	0	0	0	0	0	0	0	0	0	0
RET	0.00204209	0.000468213	0	0	0	0	0	0	0	0
RIPK2	-0.0301436	-0.0263834	-0.0219874	-0.016386	-0.00787394	0	0	0	0	0
RIPK5	0.00856916	0.00661663	0.00457202	0.00209956	0	0	0	0	0	0
ROCK1	-0.00611539	-0.00360254	-0.00177372	0	0	0	0	0	0	0
ROCK2	0.00469648	0.000639102	0	0	0	0	0	0	0	0
RON_MST1R	0.0525457	0.0501589	0.045607	0.0389155	0.0305432	0.0157596	0	0	0	0
ROS_ROS1	0.0124963	0.011246	0.00942079	0.00737902	0.00499141	0.00244246	0	0	0	0
RSK1	0.00320142	6.23003e-05	0	0	0	0	0	0	0	0
RSK2	-0.0259929	-0.0268112	-0.0282635	-0.029609	-0.0318687	-0.0347812	-0.0366527	-0.0343795	-0.0162729	0
RSK3	-0.0185144	-0.0187452	-0.019008	-0.0185949	-0.0179387	-0.015152	-0.010951	0	0	0
RSK4	-0.00605127	-0.0040129	-0.0015837	0	0	0	0	0	0	0
SGK1	0.0083642	0.0061966	0.00349356	0	0	0	0	0	0	0
SGK2	0.00105311	0	0	0	0	0	0	0	0	0
SGK3_SGKL	-0.00365857	0	0	0	0	0	0	0	0	0
SIK2	-0.0131222	-0.0114217	-0.0091065	-0.00596353	-0.00175929	0	0	0	0	0
SLK_STK2	0.00939225	0.0072223	0.00439948	0.00121915	0	0	0	0	0	0
SNARK_NUAK2	-0.0332647	-0.0318486	-0.0307573	-0.0290416	-0.025896	-0.0233328	-0.0213655	-0.0180419	0	0
SRMS	0.0115963	0.00889886	0.00395542	0	0	0	0	0	0	0
SRPK1	0.0108246	0.00773723	0.00481146	0.000818277	0	0	0	0	0	0
SRPK2	0.0220153	0.0202665	0.0178547	0.0141335	0.00956435	0.00351811	0	0	0	0.00219836
STK16	-0.0197479	-0.0178902	-0.0159325	-0.0126569	-0.00690638	0	0	0	0	0
STK22D_TSSK1	-0.0105472	-0.00708921	-0.0030928	0	0	0	0	0	0	0
STK25_YSK1	-0.048768	-0.051619	-0.0548984	-0.0585618	-0.0613053	-0.061732	-0.0655617	-0.067976	-0.0400355	-0.0244928
STK33	0.00267052	0	0	0	0	0	0	0	0	0
STK38_NDR1	0	0	0	0	0	0	0	0	0	0
STK39_STLK3	0.0468552	0.0480144	0.0487661	0.0489546	0.0470276	0.0394515	0.0228151	0	0	0
SYK	-0.0116493	-0.00982844	-0.00727073	-0.00364408	0	0	0	0	0	0
TAK1	-0.00573696	-0.00294945	0	0	0	0	0	0	0	0
TAOK1	-0.00925108	-0.00673966	-0.0040692	-0.000258979	0	0	0	0	0	0
TAOK2_TAO1	-0.00156505	0	0	0	0	0	0	0	0	0
TAOK3_JIK	0.0170748	0.01524	0.0133239	0.0108143	0.00734185	0.00222125	0	0	0	0
TBK1	-0.0201998	-0.0187134	-0.0166255	-0.0132626	-0.00874436	-0.000597402	0	0	0	0
TEC	-0.0281872	-0.0265807	-0.0255599	-0.0245109	-0.024832	-0.0264115	-0.022166	-0.0111157	0	0
TGFBR2	-0.00586288	-0.00477321	-0.00294645	0	0	0	0	0	0	0
TIE2_TEK	0.0567264	0.0583002	0.0592345	0.0605744	0.0643206	0.0688577	0.0731008	0.0706429	0.0230557	0
TLK2	0	0	0	0	0	0	0	0	0	0
TRKA	0.00635388	0.00596809	0.00579448	0.00559887	0.00573091	0.00695983	0.00913452	0.0155175	0.0316532	0.0274217
TRKB	0.00552976	0.00374938	0.00131284	0	0	0	0	0	0	0
TRKC	0.0195885	0.0191315	0.0184069	0.0175747	0.0157362	0.013103	0.00539747	0	0	0
TSSK2	0.0418264	0.0421572	0.0425305	0.0434344	0.044728	0.0452969	0.0422465	0.0267266	0	0
TTK	-0.0248045	-0.0234411	-0.0229773	-0.0216184	-0.0195823	-0.0182811	-0.0135285	-0.00166433	0	0
TXK	-0.0473361	-0.0485831	-0.0499639	-0.0513974	-0.0539355	-0.0571464	-0.0578057	-0.0564774	-0.0611759	0
TYK1_LTK	0.0109805	0.0103274	0.00934856	0.00882264	0.00939809	0.00962528	0.00926544	0.00507937	0	0
TYK2	0.00338481	0.00188057	0	0	0	0	0	0	0	0
TYRO3_SKY	0.0558073	0.0597322	0.0644473	0.0708684	0.0803485	0.092521	0.109901	0.138878	0.197283	0.310331
ULK1	0.0377043	0.0385171	0.0385516	0.0385668	0.0387594	0.0386918	0.0349198	0.0258245	0	0
ULK2	0.0173428	0.0167201	0.0157078	0.0143928	0.013065	0.0118282	0.00750798	0.00140185	0	0
ULK3	0.0204126	0.0209868	0.0218278	0.0231358	0.0248664	0.0262991	0.0296035	0.0334633	0.0368003	0
VRK1	0.0278136	0.0261314	0.0191018	0.00713346	0	0	0	0	0	0
WEE1	0.0575923	0.0607208	0.0647424	0.0702123	0.074136	0.0752108	0.0725537	0.0658521	0.0330618	0
WNK2	-0.157232	-0.164155	-0.168249	-0.173402	-0.180592	-0.176962	-0.168127	-0.160989	-0.173505	-0.0271429
WNK3	0.039588	0.029499	0.0148738	0	0	0	0	0	0	0
YES_YES1	0.00183081	0	0	0	0	0	0	0	0	0
ZAK_MLTK	0.0128235	0.00897977	0.00539827	0.000834917	0	0	0	0	0	0
ZAP70	0.0331183	0.0327608	0.0323081	0.0319969	0.0316398	0.0285608	0.0221891	0.00172073	0	0
ZIPK_DAPK3	0.0246072	0.0234735	0.0231848	0.022981	0.0215094	0.0207131	0.0205493	0.0171309	0	0
