# Supplementary material for: Identifying host regulators and inhibitors of liver stage malaria infection using kinase activity profiles
Source: Nat Commun. 2017 Nov 1;8:1232. doi: 10.1038/s41467-017-01345-2 (PMC5663700; doi:10.1038/s41467-017-01345-2)
Supplement: Supplementary file 5 — Supplementary Data 2 [file 41467_2017_1345_MOESM5_ESM.xlsx]

## Sheet: Supplementary Data 2
Supplementary Data 2					Supplementary Data 2: Predicted efficacies of untested kinase inhibitors: Elastic net predictions of residual LS burden in response to complete set of kinase inhibitors with publically available activity profiles. Predicted LS burden is reported as percent of non-treated control. Kinase inhibitors are sorted from highest to lowest predicted efficacy against LS Plasmodium yoelii infection.
Staurosporine	62996-74-1	0.103189
K_252a	97161-97-2	12.2879
Dovitinib	405169-16-6	24.8822
TGF_b_RI_Inhb_III	356559-13-2	25.0113
MetK_Inhb	658084-23-2	27.3896
Isogranulatimide	244148-46-7	34.8503
Cdk1_2_Inhb_III	443798-55-8	35.3453
SU6656	330161-87-0	36.5176
Flt_3_Inhb_II	896138-40-2	36.8931
PD_98059	167869-21-8	38.765
PDK1_Akt_Flt	331253-86-2	39.7884
IKK_2_Inhb_IV	507475-17-4	40.5718
Cdk4_Inhb	546102-60-7	42.4317
Staurosporine_N	120685-11-2	44.0746
JAK_Inhb_I	457081-03-7	44.3918
SU9516	666837-93-0	44.6629
JNK_Inhb_II	129-56-6	46.1504
VEGFR2K_Inhb_IV	216661-57-3	47.0394
Kenpaullone	142273-20-9	47.5573
TGF_b_RI_K_Inhb	396129-53-6	47.7313
Flt_3_Inhb_III	852045-46-6	48.5656
Sunitinib	557795-19-4	48.7657
Ro_32_0432	151342-35-7	49.0893
GSK3_Inhb_X	740841-15-0	49.3162
STO_609	52029-86-4	49.6373
TWS119	601514-19-6	49.8898
Pazopanib	444731-52-6	50.2925
Tozasertib	639089-54-6	51.4462
Flt_3_Inhb	301305-73-7	51.9774
Fascaplysin_Synthetic	114719-57-2	52.1373
PKR_Inhb	608512-97-6	52.165
VEGFR2K_Inhb_III	204005-46-9	52.4907
VEGFR2K_Inhb_II	288144-20-7	53.0068
AGL_2043	226717-28-8	53.0197
Indirubin_3____monoxime	854171-35-0	53.2562
Alsterpaullone	237430-03-4	53.4668
PKR_Inhb_Neg_Cntr	852547-30-9	53.7541
GTP_14564	34823-86-4	53.7642
AMPK_Inhb_Comp_C	866405-64-3	53.8508
LY294002	154447-36-6	54.2978
PDGFRTK_Inhb	347155-76-4	54.389
LCK_Inhb	213743-31-8	54.5226
PDGFRTK_Inhb_IV	627518-40-5	54.6167
Vandetanib	443913-73-3	55.0691
Syk_Inhb	622387-85-3	55.1541
GSK3b_Inhb_XI	626604-39-5	56.7269
VEGF_Receptor_2_K_Inhb_I	15966-93-5	56.8856
Syk_Inhb_II	227449-73-2	57.705
Bisindolylmaleimide_I	133052-90-1	58.2572
Tofacitinib	477600-75-2	58.3538
PI_103	648450-29-7	58.4419
Imatinib	220127-57-1	58.5257
SB202474	172747-50-1	58.8039
Sorafenib	284461-73-0	58.8744
VEGFRTK_Inhb_III_KRN633	286370-15-8	59.0275
DMBI	5812-07-07	59.3315
GSK3_Inhb_XIII	404828-08-6	59.3339
Alsterpaullone_2Cyanoethyl	852527-97-0	59.75
JNK_Inhb_Neg_Cntr	54642-23-8	59.84
Vatalanib	212141-51-0	59.8586
KN_93	139298-40-1	59.894
H_89_Di	127243-85-0	59.9034
Tandutinib	387867-13-2	60.277
IGF_1R_Inhb_II	196868-63-0	60.4347
SU11652	326914-10-7	60.9611
AG_1024	65678-07-1	61.0011
MEK1_2_Inhb	305350-87-2	61.0246
Akt_Inhb_X	925681-41-0	61.2502
GSK3_Inhb_IX	667463-62-9	61.4207
JAK3_Inhb_VI	856436-16-3	61.5054
IRAK_1_4_Inhb	509093-47-4	61.7552
VEGFRTK_Inhb_II	269390-69-4	61.9119
G_6983	133053-19-7	62.2395
HA_1077_Dihydrochloride_Fasudil	103745-39-7	62.2679
Herbimycin_A_Streptomyces_sp_	70563-58-5	62.4236
KN_62	127191-97-3	62.5778
AG_1296	146535-11-7	62.7995
ERK_Inhb_III	345616-52-6	62.904
MNK1_Inhb	522629-08-9	62.9321
SB218078	135897-06-2	63.0486
JNK_Inhb_IX	312917-14-9	63.1682
AG_112	144978-82-5	63.4944
PKCbII_EGFR_Inhb	145915-60-2	63.57
MEK_Inhb_I	297744-42-4	63.6455
JAK3_Inhb_IV	58753-54-1	63.8667
Indirubin_E804	160807-49-8	64.1539
SrcK_Inhb_I	179248-59-0	64.3332
AG_490	133550-30-8	64.38
Erlotinib	183319-69-9	64.4368
ATM_ATR_K_Inhb	905973-89-9	64.4493
PP3	5334-30-5	64.5515
Masitinib	790299-79-5	64.5886
cFMS_RTK_Inhb	870483-87-7	64.7183
PD_174265	216163-53-0	64.7402
MEK_Inhb_II	623163-52-0	65.0026
Nilotinib	641571-10-0	65.0524
Mubritinib	366017-09-6	65.1107
Sphingosine_K_Inhb	312636-16-1	65.1229
Rho_K_Inhb_III_Rockout	7272-84-6	65.3036
GSK3b_Inhb_II	478482-75-6	65.355
NF_kB_Activation_Inhb	545380-34-5	65.3967
Akt_Inhb_IV	681281-88-9	65.6405
Akt_Inhb_V_Triciribine	35943-35-2	65.7197
Akt_Inhb_VIII_Isozyme_Selective_Akti_1_2	612847-09-3	66.0225
PI_3_Kg_Inhb_II	371935-74-9	66.2395
Rapamycin	53123-88-9	66.3163
PI_3_Kg_Inhb	648449-76-7	66.3497
Aminopurvalanol_A	220792-57-4	66.7288
Wortmannin	19545-26-7	66.7364
GSK3b_Inhb_VIII	487021-52-3	67.2996
p38_MAPK_Inhb_III	581098-48-8	67.3949
Cdk4_Inhb_III	265312-55-8	67.4084
AG_1295	71897-07-9	67.5171
Lapatinib	231277-92-2	67.5866
Aloisine_RP106	496864-15-4	67.713
SKF_86002	72873-74-6	67.8562
Gefitinib	184475-35-2	67.9181
Bcr_abl_Inhb	778270-11-4	68.0934
LY_303511__Negative_control	154447-38-8	68.4455
DNA_PK_Inhb_II	154447-35-5	68.4781
JNK_Inhb_VIII	894804-07-0	68.9861
PP1_Analog_II	221244-14-0	69.019
MK2a_Inhb	41179-33-3	69.0555
Aurora_Inhb_III	879127-16-9	69.1865
JAK3_Inhb_II	211555-04-3	69.1885
Cdk2_Inhb_III	199986-75-9	69.2099
ATM_K_Inhb	587871-26-9	69.4532
Purvalanol_A	212844-53-6	69.5133
ERK_Inhb_II_FR180204	865362-74-9	69.5379
EGFR_Inhb	879127-07-8	69.6292
CaseinK_II_Inhb_III_TBCA	934358-00-6	69.8736
GSK3b_Inhb_I	327036-89-5	69.9597
IC261	186611-52-9	70.1422
Chk2_Inhb_II	516480-79-8	70.4567
DNA_PK_Inhb_III	404009-40-1	70.5579
DNA_PK_Inhb_V	404009-46-7	70.7038
SC_68376	318480-82-9	71.1863
PDGFRTK_Inhb_III	205254-94-0	71.3409
ROCK_InhbY	146986-50-7	71.3792
Rho_K_Inhb_IV	913844-45-8	71.8867
PD_158780	171179-06-9	72.3678
Bisindolylmaleimide_IV	119139-23-0	72.6449
AG_9	2826-26-8	72.9099
Cdk1_Inhb_CGP74514A	190654-01-4	73.0332
Cdk4_Inhb_II_NSC_625987	141992-47-4	73.0946
PDGFRTK_Inhb_II	249762-74-1	73.3665
Dasatinib	302962-49-8	73.4781
Diacylglycerol_K_Inhb_II	120166-69-0	73.7294
Roscovitine	186692-46-6	73.8579
AG_1478	175178-82-2	74.3528
Cdk1_Inhb	220749-41-7	74.3534
Cdk_Crk_Inhb	784211-09-2	74.5731
EGFR_ErbB_2_Inhb	179248-61-4	75.1249
BAY_11_7082	19542-67-7	75.418
BPIQ_I	174709-30-9	75.6457
PKCb_Inhb	257879-35-9	76.0012
Chelerythrine_Chloride	3895-92-9	76.2702
Syk_Inhb_III	1485-00-3	76.3858
Tpl2_K_Inhb	871307-18-5	76.4519
G_6976	136194-77-9	76.5441
VX_702	745833-23-2	77.1631
Compound_52	212779-48-1	77.4391
Aloisine_A_RP107	496864-16-5	77.7167
JNK_Inhb_V	345987-15-7	78.0259
Cdk1_5_Inhb	40254-90-8	78.2442
Compound_56	171745-13-4	79.2535
Bosutinib	380843-75-4	79.4816
Bohemine	189232-42-6	79.5997
SB220025	165806-53-1	82.38
Cdc2_LikeK_Inhb_TG003	300801-52-9	82.4392
Aurora_Cdk_Inhb	443797-96-4	85.1912
p38_MAPK_Inhb	219138-24-6	85.5002
PD_169316	152121-53-4	85.5607
SB203580	152121-47-6	85.5824
SB202190	152121-30-7	101.149
Cdk2_Inhb_IV_NU6140	444723-13-1	105.587
EGFR_ErbB_2_4_Inhb	881001-19-0	109.986
CaseinK_I_Inhb_D44	301836-43-1	115.495
